# Supplementary material for: Guidelines for the Use and Reporting of Patient-Reported Outcomes in Multiple Myeloma Clinical Trials
Source: Cancers (Basel). 2023 Dec 8;15(24):5764. doi: 10.3390/cancers15245764 (PMC10741926; doi:10.3390/cancers15245764)
Supplement: Supplementary file 1 [file cancers-15-05764-s001.zip]

Archive with 1 entries (1 files):
- cancers-2731061-supplementary.pdf
